# Supplementary material for: Engineering a PAM-flexible SpdCas9 variant as a universal gene repressor
Source: Nat Commun. 2021 Nov 25;12:6916. doi: 10.1038/s41467-021-27290-9 (PMC8617050; doi:10.1038/s41467-021-27290-9)
Supplement: Supplementary file 3 — Source Data [file 41467_2021_27290_MOESM3_ESM.xlsx]

## Sheet: Fig.1d
															PAM-TGG															PAM-CAT
			sgTGG												Relative eGFP expression			sgCAT												Relative eGFP expression
			eGFP				OD600				eGFP/OD600				AVR	SD		eGFP				OD600				eGFP/OD600				AVR	SD
		NC (pCS27)	2652	2400	2796		0.2112	0.19536	0.23408		12556.8	12285	11944.6		1	0.0250145		2374	2205	2239		0.19888	0.18832	0.18656		11936.8	11708.8	12001.5		0.969029	0.01254
		SpdCas9wt	48	50	49		0.195	0.197	0.195		246.154	253.807	251.282		0.0204217	0.000318029		2058	2277	1691		0.206	0.204	0.182		9990.29	11161.8	9291.21		0.827567	0.0770801
		dCas9wt-R1333Q	516	707	599		0.1848	0.20592	0.2024		2792.21	3433.37	2959.49		0.249686	0.0271222		1868	1828	1938		0.20064	0.16544	0.19888		9310.21	11049.3	9744.57		0.818348	0.0738151
		dCas9wt-R1335V/T1337R	514	385	413		0.18128	0.18304	0.19008		2835.39	2103.37	2172.77		0.193319	0.0329546		1971	1900	1967		0.20592	0.19536	0.19184		9571.68	9725.63	10253.3		0.803303	0.0291546
		dCas9wt-R1333Q/R1335V/T1337R	1675	1789	1957		0.21648	0.22	0.25696		7737.44	8131.82	7615.97		0.638421	0.0219935		1889	1533	1369		0.19536	0.23056	0.21296		9669.33	6649.03	6428.44		0.618347	0.147675
		dxCas9-3.7	42	46	41		0.19712	0.19184	0.18128		213.068	239.783	226.169		0.0184584	0.00108939		1631	1839	1652		0.22704	0.2464	0.20944		7183.76	7463.47	7887.7		0.612588	0.0289049
		dxCas9-3.7-R1333Q	1008	1127	1092		0.22	0.2376	0.24816		4581.82	4743.27	4400.39		0.373112	0.0139891		1587	1343	1896		0.23408	0.20944	0.18832		6779.73	6412.34	10068		0.632299	0.164157
		dxCas9-3.7-R1335V/T1337R	78	55	49		0.1848	0.1936	0.17424		422.078	284.091	281.221		0.0268411	0.00656557		2011	1858	1678		0.21824	0.20064	0.19008		9214.63	9260.37	8827.86		0.742199	0.0193772
		dxCas9-3.7-R1333Q/R1335V/T1337R	1485	1700	1412		0.23232	0.26224	0.2288		6392.05	6482.61	6171.33		0.517745	0.0130574		1273	1829	1620		0.21648	0.23232	0.22704		5880.45	7872.76	7135.31		0.567832	0.0821463
		SpdNG	73	84	76		0.19184	0.20416	0.20064		380.525	411.442	378.788		0.0318257	0.00149826		1725	1641	1567		0.22176	0.20416	0.19184		7778.68	8037.81	8168.27		0.652	0.016172
		SpdNG-R1333Q	261	280	305		0.18656	0.21472	0.19888		1399.01	1304.02	1533.59		0.115168	0.00940696		1871	1650	1926		0.22352	0.18304	0.22		8370.62	9014.42	8754.55		0.710576	0.0264138
		SpdNG-R1335V/T1337R	59	61	81		0.19712	0.19888	0.19888		299.31	306.718	407.281		0.0275457	0.00491858		1581	1541	1578		0.22704	0.23232	0.2288		6963.53	6633.09	6896.85		0.557093	0.0142504
		SpdNG-R1333Q/R1335V/T1337R	705	673	683		0.193	0.206	0.217		3652.85	3266.99	3147.47		0.273669	0.0215402		1312	1360	1374		0.227	0.23	0.234		5779.74	5913.04	5871.79		0.477474	0.0055658

## Sheet: Fig. 1e
SpdNG variants															PAM-TGG															PAM-CAT
			sgTGG												Relative eGFP expression			sgCAT												Relative eGFP expression
			eGFP				OD600				eGFP/OD600				AVR	SD		eGFP				OD600				eGFP/OD600				AVR	SD
		NC	2652	2400	2796		0.2112	0.19536	0.23408		12556.8	12285	11944.6		1	0.0250145		2374	2205	2239		0.19888	0.18832	0.18656		11936.8	11708.8	12001.5		0.969029	0.01254
		SpdCas9wt	48	50	49		0.195	0.197	0.195		246.154	253.807	251.282		0.0204217	0.000318029		2058	2277	1691		0.206	0.204	0.182		9990.29	11161.8	9291.21		0.827567	0.0770801
		SpdNG	73	84	76		0.19184	0.20416	0.20064		380.525	411.442	378.788		0.0318257	0.00149826		1725	1641	1567		0.22176	0.20416	0.19184		7778.68	8037.81	8168.27		0.652	0.016172
		SpdNG-QG	553	516	531		0.28512	0.26928	0.2904		1939.53	1916.22	1828.51		0.154521	0.00477411		1825	1953	1834		0.218	0.208	0.22		8371.56	9389.42	8336.36		0.709428	0.0487747
		SpdNG-QA	604	578	713		0.2728	0.26576	0.27456		2214.08	2174.89	2596.88		0.189903	0.0190137		1642	1698	1709		0.217	0.217	0.209		7566.82	7824.88	8177.03		0.640691	0.0249804
		SpdNG-QS	433	430	504		0.26928	0.26928	0.26928		1607.99	1596.85	1871.66		0.137999	0.0126848		1771	1935	1559		0.207	0.203	0.213		8555.56	9532.02	7319.25		0.690657	0.0904348
		SpdNG-QT	325	311	307		0.188	0.204	0.205		1728.72	1524.51	1497.56		0.129145	0.0103083		1151	1146	1162		0.235	0.239	0.232		4897.87	4794.98	5008.62		0.399644	0.00871339
		SpdNG-QL	949	1068	990		0.308	0.28688	0.3168		3081.17	3722.81	3125		0.269909	0.0292338		1938	1900	1308		0.228	0.215	0.214		8500	8837.21	6112.15		0.637446	0.121151
		SpdNG-QI	687	888	730		0.27632	0.2992	0.28688		2486.25	2967.91	2544.62		0.217438	0.0214371		1848	1170	1843		0.213	0.22	0.22		8676.06	5318.18	8377.27		0.608145	0.151558
		SpdNG-QV	705	673	683		0.193	0.206	0.217		3652.85	3266.99	3147.47		0.273669	0.0215402		1312	1360	1374		0.227	0.23	0.234		5779.74	5913.04	5871.79		0.477474	0.0055658
		SpdNG-QM	1113	1084	1097		0.3168	0.29744	0.30272		3513.26	3644.43	3623.81		0.293083	0.00575254		1887	1772	1684		0.204	0.216	0.213		9250	8203.7	7906.1		0.689379	0.0575635
		SpdNG-QC	374	279	544		0.19	0.203	0.201		1968.42	1374.38	2706.47		0.164443	0.0544226		1518	1517	1479		0.243	0.241	0.229		6246.91	6294.61	6458.52		0.516495	0.00905164
		SpdNG-QF	1089	1078	1141		0.31504	0.32208	0.31328		3456.7	3346.99	3642.11		0.283958	0.0121648		1366	1265	1455		0.218	0.21	0.229		6266.06	6023.81	6353.71		0.506806	0.0139357
		SpdNG-QY	1218	1273	1287		0.30624	0.32736	0.32384		3977.27	3888.69	3974.18		0.321862	0.00410028		1737	1746	1646		0.229	0.229	0.221		7585.15	7624.45	7447.96		0.615922	0.00755651
		SpdNG-QW	1205	1111	1190		0.3256	0.33616	0.33616		3700.86	3304.97	3539.98		0.286677	0.0162367		1397	999	1437		0.219	0.204	0.232		6379	4897.06	6193.97		0.474904	0.0658531
		SpdNG-QD	671	699	576		0.2816	0.30976	0.27632		2382.81	2256.59	2084.54		0.182783	0.0122101		1800	1762	1809		0.225	0.228	0.224		8000	7728.07	8075.89		0.647085	0.0149148
		SpdNG-QE	786	977	1013		0.27984	0.32032	0.31152		2808.75	3050.07	3251.8		0.247662	0.0180898		1583	1164	1836		0.226	0.21	0.199		7004.42	5542.86	9226.13		0.591887	0.151251
		SpdNG-QN	28	17	33		0.27984	0.27632	0.28512		100.057	61.5229	115.741		0.00753867	0.00227529		1889	2041	2031		0.211	0.218	0.216		8952.61	9362.39	9402.78		0.753478	0.0203118
		SpdNG-QQ	503	519	527		0.206	0.208	0.202		2441.75	2495.19	2608.91		0.205126	0.00696236		1367	1276	1381		0.231	0.223	0.229		5917.75	5721.97	6030.57		0.480348	0.0127339
		SpdNG-QH	833	1044	996		0.25872	0.33088	0.32912		3219.7	3155.22	3026.25		0.255561	0.0080327		1825	1902	1837		0.222	0.229	0.221		8220.72	8305.68	8312.22		0.675211	0.00416259
		SpdNG-QK	167	161	159		0.27984	0.27632	0.2816		596.77	582.658	564.631		0.0474103	0.00131373		1844	2231	2270		0.226	0.209	0.207		8159.29	10674.6	10966.2		0.810084	0.125859

## Sheet: Fig. 2b
SpdNG-QT variants
			OD600			eGFP			eGFP/OD600			AVR	SD	NC	relative expression			AVR	SD		OD600			eGFP			eGFP/OD600			AVR	SD	NC	relative expression			AVR	SD
SpdCas9wt		TGG													0.0200743	0.0206984	0.0204925	0.0204217	0.000318029	CAT													0.814726	0.910262	0.757714	0.827567	0.0770801
SpdNG-QT		TGG	0.19184	0.18128	0.19712	624	573	632	3252.71	3160.86	3206.17	3206.58	45.9286	19222	0.169218	0.16444	0.166797	0.166818	0.00238938	CAT	0.16896	0.16896	0.17072	1934	1947	2001	11446.5	11523.4	11720.9	10975.8	498.182	31578.3	0.36248	0.364917	0.371171	0.366189	0.00448315
SpdNG-QT-G1104K		TGG	0.19008	0.1936	0.18656	361	373	352	1899.2	1926.65	1886.79	1904.22	20.3979	19222	0.0988035	0.100232	0.098158	0.0990644	0.00106118	CAT	0.21472	0.21824	0.22	2044	1807	1859	9519.37	8279.88	8450	8749.75	671.92	31578.3	0.301453	0.262202	0.267589	0.277081	0.0212779
SpdNG-QT-S1216T		TGG	0.20944	0.2024	0.20592	2020	1982	2105	9644.77	9792.49	10222.4	9886.56	300.094	19222	0.501757	0.509442	0.531808	0.514336	0.015612	CAT	0.1232	0.12848	0.13376	2322	2363	2390	18847.4	18392	17867.8	18369.1	490.191	31578.3	0.596847	0.582425	0.565826	0.581699	0.0155231
SpdNG-QT-S1216V		TGG	0.16896	0.1672	0.15664	2809	2957	2700	16625.2	17685.4	17237	17182.5	532.177	19222	0.864907	0.920061	0.896732	0.8939	0.0276858	CAT	0.1672	0.16016	0.1584	2034	2127	2301	12165.1	13280.5	14526.5	13324	1181.32	31578.3	0.385235	0.420557	0.460016	0.421936	0.0374094
SpdNG-QT-E1219V		TGG	0.18128	0.18304	0.19712	419	415	458	2311.34	2267.26	2323.46	2300.69	29.573	19222	0.120245	0.117952	0.120875	0.11969	0.0015385	CAT	0.16192	0.1584	0.16896	1223	1198	1224	7553.11	7563.13	7244.32	7453.52	181.244	31578.3	0.239187	0.239504	0.229408	0.236033	0.00573951
SpdNG-QT-E1219A		TGG	0.20064	0.17952	0.18656	1343	1255	1716	6693.58	6990.86	9198.11	7627.52	1368.27	19222	0.348225	0.363691	0.47852	0.396812	0.0711826	CAT	0.15136	0.14608	0.17424	2759	2761	2912	18228.1	18900.6	16712.6	17947.1	1120.75	31578.3	0.577234	0.598532	0.529243	0.568336	0.0354911
SpdNG-QT-E1219Q		TGG	0.19888	0.19712	0.2024	1015	1010	940	5103.58	5123.78	4644.27	4957.21	271.204	19222	0.265507	0.266558	0.241612	0.257893	0.014109	CAT	0.2112	0.19888	0.21296	2610	2595	2661	12358	13048.1	12495.3	12633.8	365.302	31578.3	0.391344	0.413198	0.395693	0.400078	0.0115681
SpdNG-QT-D1135I		TGG	0.17424	0.16544	0.1848	360	377	409	2066.12	2278.77	2213.2	2186.03	108.901	19222	0.107487	0.11855	0.115139	0.113725	0.00566544	CAT	0.19184	0.21648	0.20944	1591	1925	1760	8293.37	8892.28	8403.36	8529.67	318.807	31578.3	0.262629	0.281595	0.266112	0.270112	0.0100958
SpdNG-QT-D1135V/S1136W		TGG	0.19536	0.23408	0.21472	939	1200	1065	4806.51	5126.45	4959.95	4964.3	160.015	19222	0.250053	0.266697	0.258035	0.258262	0.00832459	CAT	0.19008	0.16192	0.17424	2949	3051	3291	15514.5	18842.6	18887.7	17748.3	1934.64	31578.3	0.491304	0.596696	0.598124	0.562041	0.0612649
SpdNG-QT-D1135I/S1136W		TGG	0.19008	0.19184	0.19184	732	730	774	3851.01	3805.25	4034.61	3896.96	121.387	19222	0.200344	0.197964	0.209896	0.202734	0.00631499	CAT	0.15488	0.16016	0.19536	2712	2828	2896	17510.3	17657.3	14823.9	16663.9	1595.14	31578.3	0.554506	0.559161	0.469434	0.5277	0.0505137
SpdNG-QT-D1135L/S1136W		TGG	0.1848	0.19184	0.19184	127	124	133	687.229	646.372	693.286	675.629	25.5178	19222	0.0357522	0.0336267	0.0360673	0.0351488	0.00132753	CAT	0.2024	0.20416	0.20416	1279	1243	1253	6319.17	6088.36	6137.34	6181.63	121.609	31578.3	0.200111	0.192802	0.194353	0.195756	0.00385103
SpdNG-QT-D1135L/S1136W/G1104K		TGG	0.1848	0.21472	0.24288	149.267	147.98	189.157	807.722	689.178	778.81	758.57	61.8096	19222	0.0420207	0.0358536	0.0405166	0.0394636	0.00321557	CAT	0.22176	0.21472	0.21472	1323.87	1406.33	1401.81	5969.82	6549.59	6528.54	6349.32	328.821	31578.3	0.189048	0.207408	0.206742	0.201066	0.0104129
SpdRY		TGG	0.18832	0.22352	0.176	267	250	250	1417.8	1118.47	1420.45	1318.91	173.591	19222	0.0737592	0.0581869	0.0738974	0.0686145	0.00903083	CAT	0.2024	0.22352	0.25168	1441	1538	1478	7119.57	6880.82	5872.54	6624.31	661.905	31578.3	0.225458	0.217897	0.185968	0.209774	0.0209608
NC			normalized OD-NC			EGFP-NC			EGFP/OD			average	sd
pCS27+pZE-egfp-sgNGG		TGG	0.22	0.22704	0.23584	4274	4340	4510	19427.3	19115.6	19123.1	19222	177.817
pCS27+pZE-egfp-sgCAT		CAT	0.13024	0.14608	0.14608	4258	4570	4493	32693.5	31284.2	30757.1	31578.3	1001.11
	SpdRY	average	sd			SpdNG-LWQT	average	sd
	CAT	0.201604	0.0201444			CAT	0.188132	0.00370105
	GAT	0.215702	0.0165065			GAT	0.368092	0.0167333
	AAT	0.430372	0.0147086			AAT	0.464404	0.00018385
	TAT	0.449356	0.0373807			TAT	0.403916	0.0420953
	CGT	0.464238	0.0437578			CGT	0.348321	0.00377588
	GGT	0.333437	0.0227795			GGT	0.521539	0.0473469
	AGT	0.278964	0.00544782			AGT	0.359086	0.0116393
	TGT	0.607995	0.0223972			TGT	0.71444	0.0643431
	CGC	0.39785	0.0149805			CGC	0.763166	0.180633
	CGG	0.0686145	0.00903083			CGG	0.0351488	0.00132753
	CGA	0.333006	0.0322423			CGA	0.435885	0.0158178
	CAC	0.304542	0.011025			CAC	0.563633	0.0397659
	CAG	0.265649	0.00576751			CAG	0.771385	0.0273709
	CAA	0.229191	0.0154635			CAA	0.344161	0.00922174

## Sheet: Fig. 2c
	SpNG-LWQT																			SpdRY
	PAM	OD600			eGFP			eGFP/OD600				NC	relative expression			AVR	SD			PAM	OD600			eGFP			eGFP/OD600				NC	relative expression			AVR	SD
	TTG	0.16016	0.21824	0.15312	2362	2478	2921	14747.8	11354.5	19076.5		13567.5	1.08699	0.836886	1.40604	1.10997	0.285275			TTG	0.17072	0.14784	0.1848	2849	2636	3297	16688.1	17830.1	17840.9		13567.5	1.23001	1.31417	1.31497	1.28638	0.0488259
	ATG	0.19008	0.21824	0.19888	2523	2913	2848	13273.4	13347.7	14320.2		18197.5	0.729405	0.73349	0.786931	0.749942	0.0320987			ATG	0.308	0.21472	0.16016	3442	3073	3124	11175.3	14311.7	19505.5		18197.5	0.614113	0.786462	1.07188	0.824151	0.231198
	GTG	0.1672	0.20592	0.18304	2691	3201	2762	16094.5	15544.9	15089.6		15211.2	1.05807	1.02193	0.992004	1.024	0.03308			GTG	0.28864	0.20768	0.1936	3095	2702	2838	10722.7	13010.4	14659.1		15211.2	0.70492	0.855316	0.963702	0.841313	0.129958
	CTG	0.176	0.176	0.1496	2801	2931	2654	15914.8	16653.4	17740.6		14462.7	1.1004	1.15147	1.22665	1.15951	0.0635058			CTG	0.16544	0.18304	0.16896	3026	2858	2827	18290.6	15614.1	16731.8		14462.7	1.26468	1.07961	1.15689	1.16706	0.0929509
	TAG	0.14784	0.18832	0.15664	2727	2948	2744	18445.6	15654.2	17517.9		29962.5	0.615623	0.522459	0.584659	0.574247	0.0474464			TAG	0.25344	0.23232	0.22528	2265	1884	1799	8937.03	8109.5	7985.62		29962.5	0.298273	0.270655	0.26652	0.278483	0.0172634
	AAG	0.2112	0.23408	0.25696	2921	2557	3081	13830.5	10923.6	11990.2		26874.3	0.514636	0.406471	0.446158	0.455755	0.0547177			AAG	0.21648	0.20416	0.23232	1033	980	1019	4771.8	4800.16	4386.19		26874.3	0.17756	0.178615	0.163211	0.173129	0.00860498
	GAG	0.23232	0.2376	0.21824	1594	1513	1438	6861.23	6367.85	6589.08		24207.5	0.283433	0.263052	0.272191	0.272892	0.0102087			GAG	0.2024	0.20768	0.20768	541	557	551	2672.92	2682.01	2653.12		24207.5	0.110417	0.110792	0.109599	0.110269	0.000610264
	CAG	0.22176	0.21296	0.2992	2337	2272	2818	10538.4	10668.7	9418.45		15514.4	0.679268	0.687664	0.607079	0.658004	0.0443014			CAG	0.19712	0.20064	0.20416	714	729	743	3622.16	3633.37	3639.3		15514.4	0.233471	0.234194	0.234576	0.23408	0.000561184
	TGG	0.1848	0.19184	0.19184	127	124	133	687.229	646.372	693.286		19222	0.0357522	0.0336267	0.0360673	0.0351488	0.00132753			TGG	0.18832	0.22352	0.176	267	250	250	1417.8	1118.47	1420.45		19222	0.0737592	0.0581869	0.0738974	0.0686145	0.00903083
	AGG	0.19536	0.19888	0.2024	127	131	125	650.082	658.689	617.589		3722.57	0.174633	0.176945	0.165904	0.172494	0.00582282			AGG	0.19888	0.18832	0.1936	177	181	182	889.984	961.13	940.083		3722.57	0.239078	0.25819	0.252536	0.249935	0.00981801
	GGG	0.17952	0.23584	0.22528	129	124	151	718.583	525.78	670.277		3384.7	0.212303	0.15534	0.198031	0.188558	0.0296395			GGG	0.19008	0.18304	0.1672	135	147	142	710.227	803.103	849.282		3384.7	0.209834	0.237274	0.250918	0.232676	0.0209242
	CGG	0.18656	0.19008	0.1848	13	9	10	69.6827	47.3485	54.1126		2639.64	0.0263985	0.0179375	0.0204999	0.021612	0.00433876			CGG	0.18128	0.17776	0.19184	35	40	35	193.071	225.023	182.444		2639.64	0.073143	0.0852473	0.0691168	0.0758357	0.00839561
	TCG	0.17776	0.17776	0.14256	3006	2896	2898	16910.4	16291.6	20328.3		23825.9	0.70975	0.683777	0.8532	0.748909	0.0912475			TCG	0.16192	0.16192	0.17072	3140	3186	3035	19392.3	19676.4	17777.6		23825.9	0.813916	0.825839	0.746147	0.795301	0.0429836
	ACG	0.18656	0.16896	0.18128	3226	3210	3077	17292	18998.6	16973.7		15813.1	1.09353	1.20145	1.0734	1.12279	0.0688578			ACG	0.23232	0.22352	0.24288	2062	2041	2245	8875.69	9131.17	9243.25		15813.1	0.561289	0.577445	0.584533	0.574422	0.0119132
	GCG	0.20768	0.19184	0.22176	3401	3247	3834	16376.2	16925.6	17289		17201.5	0.952017	0.983956	1.00508	0.980352	0.0267157			GCG	0.176	0.25344	0.21296	1714	2317	2361	9738.64	9142.2	11086.6		17201.5	0.566149	0.531476	0.644511	0.580712	0.0579079
	CCG	0.16192	0.19888	0.15312	2722	2608	2562	16810.8	13113.4	16732		22191.7	0.757524	0.590916	0.753974	0.700805	0.0951832			CCG	0.1936	0.19712	0.16544	3714	3549	3349	19183.9	18004.3	20243		22191.7	0.864461	0.811305	0.912187	0.862651	0.050465
	TTA	0.21296	0.24816	0.22352	1656	2524	1931	7776.11	10170.9	8639.05		18802.9	0.41356	0.540921	0.459454	0.471311	0.0645031			TTA	0.2024	0.32384	0.24112	1366	3451	994	6749.01	10656.5	4122.43		18802.9	0.358935	0.566749	0.219245	0.381643	0.174861
	ATA	0.17776	0.14432	0.14432	1864	2084	2003	10486	14440.1	13878.9		17331.3	0.605034	0.83318	0.800797	0.746337	0.123439			ATA	0.19536	0.20944	0.1936	1633	1710	1528	8358.93	8164.63	7892.56		17331.3	0.482301	0.47109	0.455392	0.469595	0.0135166
	GTA	0.2024	0.21824	0.21296	1711	1315	1640	8453.56	6025.48	7700.98		18755.3	0.450728	0.321267	0.410602	0.394199	0.0662707			GTA	0.23056	0.22352	0.21472	1877	1776	1866	8141.05	7945.6	8690.39		18755.3	0.434066	0.423645	0.463355	0.440355	0.020589
	CTA	0.2464	0.28864	0.25168	2221	2462	2324	9013.8	8529.66	9233.95		11400.2	0.790668	0.7482	0.809979	0.782949	0.0316044			CTA	0.27984	0.26224	0.22704	1988	1863	1430	7104.06	7104.18	6298.45		11400.2	0.62315	0.623161	0.552484	0.599598	0.0408021
	TAA	0.18128	0.1144	0.15488	2574	2512	2898	14199	21958	18711.3		34487.6	0.411714	0.636694	0.542551	0.53032	0.112988			TAA	0.1936	0.16896	0.17776	1431	1463	1529	7391.53	8658.85	8601.49		34487.6	0.214324	0.251072	0.249408	0.238268	0.0207525
	AAA	0.19536	0.16368	0.18832	1153	1036	1117	5901.92	6329.42	5931.39		15355	0.384366	0.412207	0.386285	0.394286	0.0155497			AAA	0.18656	0.18128	0.19008	1212	1250	1334	6496.57	6895.41	7018.1		15355	0.423093	0.449068	0.457058	0.443073	0.0177583
	GAA	0.22	0.2112	0.22352	973	945	867	4422.73	4474.43	3878.85		15498.2	0.28537	0.288706	0.250277	0.274784	0.0212895			GAA	0.16896	0.16368	0.18656	602	645	718	3562.97	3940.62	3848.63		15498.2	0.229896	0.254263	0.248327	0.244162	0.0127062
	CAA	0.20768	0.22352	0.23936	866	786	879	4169.88	3516.46	3672.29		14148.7	0.294719	0.248537	0.259551	0.267602	0.0241208			CAA	0.17952	0.17072	0.16544	648	625	580	3609.63	3660.97	3505.8		14148.7	0.255121	0.25875	0.247783	0.253885	0.00558688
	TGA	0.24816	0.22704	0.28336	1588	1581	1887	6399.1	6963.53	6659.37		14293.6	0.44769	0.487179	0.465899	0.466923	0.0197642			TGA	0.1584	0.16192	0.18304	1200	1217	1325	7575.76	7516.06	7238.85		14293.6	0.530011	0.525834	0.506441	0.520762	0.0125771
	AGA	0.2376	0.2112	0.24112	1329	1178	1324	5593.43	5577.65	5491.04		14943.2	0.374313	0.373257	0.367461	0.371677	0.00368917			AGA	0.18304	0.16368	0.16896	851	738	724	4649.26	4508.8	4285.04		14943.2	0.311129	0.301729	0.286755	0.299871	0.0122926
	GGA	0.21296	0.19008	0.19712	221	210	235	1037.75	1104.8	1192.17		2050.54	0.506087	0.538783	0.581391	0.542087	0.0377605			GGA	0.15488	0.16016	0.17248	138	164	158	891.012	1023.98	916.048		2050.54	0.434525	0.499369	0.446735	0.46021	0.0344578
	CGA	0.22528	0.21648	0.1936	2478	2556	2180	10999.6	11807.1	11260.3		26052.1	0.422218	0.453212	0.432224	0.435885	0.0158178			CGA	0.22352	0.20064	0.2024	2017	1863	1562	9023.8	9285.29	7717.39		26052.1	0.346376	0.356413	0.29623	0.333006	0.0322423
	TCA	0.21648	0.22528	0.22	595	805	608	2748.52	3573.33	2763.64		14616.2	0.188046	0.244477	0.18908	0.207201	0.0322862			TCA	0.20592	0.20944	0.20944	276	409	526	1340.33	1952.83	2511.46		14616.2	0.0917014	0.133607	0.171827	0.132378	0.0400769
	ACA	0.24112	0.1936	0.19008	2154	1766	1754	8933.31	9121.9	9227.69		15024.7	0.594577	0.607129	0.61417	0.605292	0.00992497			ACA	0.21472	0.19008	0.1672	1068	1052	627	4973.92	5534.51	3750		15024.7	0.331051	0.368362	0.24959	0.316334	0.0607383
	GCA	0.20768	0.23056	0.2112	1273	2093	1967	6129.62	9077.9	9313.45		11790.1	0.519898	0.769962	0.789941	0.693267	0.150474			GCA	0.2112	0.19184	0.27104	884	585	1256	4185.61	3049.42	4634		11790.1	0.355012	0.258643	0.393043	0.335566	0.0692781
	CCA	0.19536	0.27104	0.21648	2593	2955	2465	13272.9	10902.4	11386.7		13563.9	0.978549	0.803785	0.839489	0.873941	0.0923355			CCA	0.2024	0.22176	0.22704	2515	2248	2340	12425.9	10137.1	10306.6		13563.9	0.916101	0.747358	0.759852	0.80777	0.0940245
	TTT	0.17248	0.18832	0.16896	595	712	603	3449.68	3780.8	3568.89		2858.57	1.20678	1.32262	1.24849	1.2593	0.0586691			TTT	0.19712	0.18128	0.1848	560	581	462	2840.91	3204.99	2500		2858.57	0.993821	1.12118	0.874563	0.996523	0.123333
	ATT	0.15664	0.1848	0.14784	1979	2001	2475	12634.1	10827.9	16741.1		14516.1	0.87035	0.745926	1.15328	0.923185	0.208752			ATT	0.21296	0.19536	0.22176	1898	1917	1984	8912.47	9812.65	8946.61		14516.1	0.613973	0.675985	0.616324	0.635427	0.0351439
	GTT	0.21472	0.22704	0.2112	1549	1775	1613	7214.05	7818.01	7637.31		12675.9	0.569115	0.616761	0.602506	0.596127	0.0244552			GTT	0.2112	0.22176	0.19888	1164	1234	1198	5511.36	5564.57	6023.73		12675.9	0.43479	0.438988	0.475211	0.449663	0.0222244
	CTT	0.1936	0.2112	0.23232	1706	1703	1899	8811.98	8063.45	8174.07		11666.8	0.755303	0.691143	0.700625	0.71569	0.0346313			CTT	0.2112	0.21824	0.2376	1408	1498	1662	6666.67	6864	6994.95		11666.8	0.571421	0.588335	0.599559	0.586438	0.0141646
	TAT	0.2024	0.20416	0.1672	2718	2948	2751	13428.9	14439.7	16453.3		36576.8	0.367141	0.394776	0.44983	0.403916	0.0420953			TAT	0.15488	0.14784	0.18128	2603	2599	2705	16806.6	17579.8	14921.7		36576.8	0.459487	0.480627	0.407954	0.449356	0.0373807
	AAT	0.17248	0.26752	0.18832	1783	1587	2017	10337.4	5932.27	10710.5		17130.8	0.603443	0.346293	0.62522	0.524985	0.155134			AAT	0.1848	0.2288	-0.01232	1005	1232	-34	5438.31	5384.62	2759.74		17130.8	0.317459	0.314324	0.161099	0.264294	0.0893836
	GAT	0.20416	0.19008	0.2288	2712	1043	2850	13283.7	5487.16	12456.3		34964	0.379925	0.156937	0.35626	0.297707	0.122483			GAT	0.25344	0.1936	0.22528	1773	1577	1686	6995.74	8145.66	7484.02		34964	0.200084	0.232973	0.214049	0.215702	0.0165065
	CAT	0.2024	0.20416	0.20416	1279	1243	1253	6319.17	6088.36	6137.34		32858	0.192318	0.185293	0.186784	0.188132	0.00370105			CAT	0.2024	0.22352	0.25168	1441	1538	1478	7119.57	6880.82	5872.54		32858	0.216677	0.209411	0.178725	0.201604	0.0201444
	TGT	0.23408	0.22	0.24992	1474	1414	1436	6296.99	6427.27	5745.84		19446	0.323819	0.330519	0.295476	0.316605	0.0186018			TGT	0.22704	0.19536	0.19536	2111	2184	2152	9297.92	11179.4	11015.6		19446	0.47814	0.574892	0.566469	0.539833	0.0535939
	AGT	0.17424	0.13552	0.18656	784	692	812	4499.54	5106.26	4352.49		16318.2	0.275738	0.312919	0.266727	0.285128	0.0244857			AGT	0.20064	0.21472	0.18656	751	836	817	3743.02	3893.44	4379.29		16318.2	0.229378	0.238596	0.268369	0.245448	0.0203787
	GGT	0.22528	0.20768	0.20768	774	822	845	3435.72	3958.01	4068.76		13852	0.248031	0.285736	0.293731	0.275833	0.0244065			GGT	0.17072	0.17776	0.17248	816	898	872	4779.76	5051.76	5055.66		13852	0.345059	0.364695	0.364977	0.358244	0.0114191
	CGT	0.21296	0.21648	0.22704	2126	2166	2227	9983.1	10005.5	9808.84		28515.4	0.350095	0.350883	0.343985	0.348321	0.00377588			CGT	0.16192	0.17424	0.18656	2341	2316	2232	14457.8	13292	11964		28515.4	0.507016	0.466135	0.419563	0.464238	0.0437578
	TCT	0.22528	0.21472	0.19712	2242	1950	2411	9952.06	9081.59	12231.1		15750.1	0.631873	0.576605	0.776574	0.661684	0.103264			TCT	0.1936	0.20768	0.22352	1015	2220	2216	5242.77	10689.5	9914.1		15750.1	0.332872	0.678695	0.629463	0.54701	0.187076
	ACT	0.19712	0.2552	0.21648	1729	2013	2121	8771.31	7887.93	9797.67		15639.3	0.56085	0.504366	0.626478	0.563898	0.0611128			ACT	0.2024	0.19008	0.20944	1522	1623	1465	7519.76	8538.51	6994.84		15639.3	0.480825	0.545965	0.447261	0.49135	0.0501869
	GCT	0.22704	0.22528	0.23056	1907	2029	1981	8399.4	9006.57	8592.12		14448.1	0.581349	0.623373	0.594688	0.599803	0.021474			GCT	0.22352	0.20944	0.22704	1412	1405	1634	6317.11	6708.37	7196.97		14448.1	0.437227	0.464307	0.498125	0.466553	0.0305111
	CCT	0.20592	0.2288	0.21824	2335	1597	1744	11339.4	6979.9	7991.2		16748	0.677058	0.416761	0.477144	0.523654	0.136239			CCT	0.2112	0.20768	0.20944	2271	2394	2457	10752.8	11527.3	11731.3		16748	0.642038	0.688283	0.70046	0.676927	0.0308219
	TTC	0.20064	0.18128	0.1408	251	340	333	1251	1875.55	2365.06		1811.76	0.690488	1.03521	1.30539	1.01036	0.308205			TTC	0.1496	0.15136	0.14432	309	259	233	2065.51	1711.15	1614.47		1811.76	1.14006	0.944471	0.891106	0.991878	0.131072
	ATC	0.18832	0.16896	0.2464	1573	657	1165	8352.8	3888.49	4728.08		17344.9	0.48157	0.224186	0.272592	0.326116	0.136785			ATC	0.17072	0.17072	0.19888	594	661	710	3479.38	3871.84	3569.99		17344.9	0.200599	0.223226	0.205823	0.209883	0.0118469
	GTC	0.18832	0.17952	0.19712	333	431	350	1768.27	2400.85	1775.57		1768.8	0.999697	1.35733	1.00383	1.12028	0.205298			GTC	0.19888	0.20592	0.17776	214	189	190	1076.03	917.832	1068.86		1768.8	0.608336	0.5189	0.604283	0.577173	0.0505063
	CTC	0.23056	0.18656	0.20944	410	521	718	1778.28	2792.67	3428.19		2279.82	0.780009	1.22495	1.50371	1.16956	0.365017			CTC	0.17776	0.16016	0.2024	370	410	418	2081.46	2559.94	2065.22		2279.82	0.912992	1.12287	0.905869	0.980577	0.12328
	TAC	0.34672	0.25872	0.22	2249	1693	1301	6486.5	6543.75	5913.64		19995.8	0.324393	0.327256	0.295744	0.315798	0.0174261			TAC	0.19712	0.21648	0.22176	703	1162	623	3566.36	5367.7	2809.34		19995.8	0.178355	0.268441	0.140497	0.195764	0.065725
	AAC	0.20416	0.18832	0.18304	1219	1131	1148	5970.81	6005.73	6271.85		16681.8	0.357924	0.360018	0.37597	0.364637	0.00987034			AAC	0.19712	0.18304	0.17952	1197	1204	1211	6072.44	6577.8	6745.77		16681.8	0.364016	0.39431	0.404379	0.387569	0.0210089
	GAC	0.19888	0.17248	0.19184	93	137	90	467.619	794.295	469.141		1428.37	0.327379	0.556084	0.328444	0.403969	0.131736			GAC	0.23584	0.21472	0.19712	58	48	46	245.929	223.547	233.36		1428.37	0.172175	0.156505	0.163375	0.164018	0.00785473
	CAC	0.15136	0.21824	0.17248	2926	2815	3154	19331.4	12898.6	18286.2		23544.8	0.821047	0.547834	0.776655	0.715179	0.146615			CAC	0.18128	0.18656	0.1936	1280	1393	1352	7060.9	7466.77	6983.47		23544.8	0.299892	0.31713	0.296604	0.304542	0.011025
	TGC	0.2376	0.19712	0.19184	1486	879	2306	6254.21	4459.21	12020.4		14929.8	0.418908	0.298679	0.805131	0.507573	0.264612			TGC	0.15664	0.1672	0.1672	1005	1214	1141	6415.99	7260.77	6824.16		14929.8	0.429744	0.486328	0.457084	0.457718	0.0282971
	AGC	0.18656	0.18128	0.18304	1078	1011	1108	5778.3	5577.01	6053.32		14761.2	0.391451	0.377815	0.410083	0.393116	0.0161982			AGC	0.1672	0.17248	0.17952	958	934	865	5729.67	5415.12	4818.4		14761.2	0.388157	0.366848	0.326423	0.360476	0.0313561
	GGC	0.2024	0.17424	0.19888	622	1123	649	3073.12	6445.13	3263.27		8753.32	0.351081	0.736307	0.372804	0.486731	0.216412			GGC	0.15488	0.16896	0.16368	429	473	451	2769.89	2799.48	2755.38		8753.32	0.316438	0.319819	0.314781	0.317013	0.00256784
	CGC	0.18304	0.18832	0.26752	3142	3347	2993	17165.6	17772.9	11187.9		20147	0.852019	0.882162	0.555315	0.763166	0.180633			CGC	0.19888	0.19536	0.19712	1633	1498	1610	8210.98	7667.9	8167.61		20147	0.407553	0.380597	0.405401	0.39785	0.0149805
	TCC	0.23408	0.23584	0.25696	1293	1321	2094	5523.75	5601.26	8149.13		12738.1	0.433639	0.439723	0.639743	0.504368	0.117277			TCC	0.19712	0.2552	0.22176	792	1980	1782	4017.86	7758.62	8035.71		12738.1	0.31542	0.609086	0.630839	0.518448	0.176164
	ACC	0.1848	0.18128	0.19536	1036	986	1114	5606.06	5439.1	5702.29		10854.5	0.516476	0.501094	0.525341	0.514304	0.0122688			ACC	0.1848	0.17248	0.17072	676	670	670	3658.01	3884.51	3924.55		10854.5	0.337005	0.357872	0.361562	0.352146	0.0132417
	GCC	0.19536	0.20768	0.30096	1058	1103	1548	5415.64	5311.06	5143.54		5838.66	0.927549	0.909636	0.880945	0.906043	0.0235086			GCC	0.1936	0.20064	0.19536	539	594	613	2784.09	2960.53	3137.8		5838.66	0.476837	0.507056	0.537417	0.507103	0.03029
	CCC	0.22352	0.2112	0.2376	2137	2052	2261	9560.67	9715.91	9515.99		14725.7	0.649251	0.659793	0.646217	0.651754	0.00712568			CCC	0.23056	0.21472	0.2024	2091	2051	1092	9069.22	9551.97	5395.26		14725.7	0.615878	0.648661	0.366384	0.543641	0.154382

## Sheet: Fig. 2d
4-th position nucleotide
	PAM	OD600			eGFP			eGFP/OD			AVR	SD	NC	Relative expression			AVR	SD
NC	CATA	0.1408	0.13904	0.14256	3705	3690	3661	26313.9	26539.1	25680.4	26177.8	445.239
	CATC	0.11088	0.12848	0.13904	3115	3515	3554	28093.4	27358.3	25561	27004.3	1302.82
	CATT	0.15312	0.1144	0.13376	3156	2207	2688	20611.3	19292	20095.7	19999.6	664.887
	CATG	0.13024	0.14608	0.14608	4758	4570	4493	36532.6	31284.2	30757.1	32858	3193.18
SpdNG-LWQT	CATA	0.21824	0.20768	0.21296	2090	2351	2153	9576.61	11320.3	10109.9	10335.6	893.489	26177.8	0.365829	0.432439	0.3862	0.394823	0.0341315
	CATC	0.28512	0.18832	0.19712	2150	1678	1752	7540.68	8910.37	8887.99	8446.35	784.405	27004.3	0.279241	0.329962	0.329133	0.312778	0.0290475
	CATT	0.22704	0.20064	0.19888	618	456	924	2721.99	2272.73	4646.02	3213.58	1260.7	19999.6	0.136102	0.113638	0.232305	0.160682	0.0630363
	CATG	0.2024	0.20416	0.20416	1279	1243	1253	6319.17	6088.36	6137.34	6181.63	121.609	32858	0.192318	0.185293	0.186784	0.188132	0.00370105
SpdRY	CATA	0.20416	0.19184	0.20944	2272	2213	2764	11128.5	11535.7	13197.1	11953.8	1095.84	26177.8	0.425113	0.440665	0.504133	0.456637	0.0418612
	CATC	0.20944	0.22352	0.25168	1996	1999	2411	9530.18	8943.27	9579.62	9351.02	353.989	27004.3	0.352914	0.33118	0.354745	0.34628	0.0131086
	CATT	0.19712	0.18656	0.2376	1444	1083	1078	7325.49	5805.1	4537.04	5889.21	1396.13	19999.6	0.366281	0.29026	0.226856	0.294466	0.0698076
	CATG	0.2024	0.22352	0.25168	1441	1538	1478	7119.57	6880.82	5872.54	6624.31	661.905	32858	0.216677	0.209411	0.178725	0.201604	0.0201444

## Sheet: Fig. 2e
CAT PAM on both strands
			OD600			eGFP			eGFP/OD600			AVR	SD		NC	Relative expression			AVR	SD
		NC	0.11968	0.10384	0.13904	3916	3782	3783	32720.6	36421.4	27208	32116.7	4636.3
	SpNG-LWQT	Non-template strand	0.1848	0.19184	0.22704	1027	1060	1238	5557.36	5525.44	5452.78	5511.86	53.5937		32116.7	0.173037	0.172043	0.16978	0.17162	0.00166872
		Template strand	0.17424	0.16896	0.16896	77	88	95	441.919	520.833	562.263	508.339	61.1372		32116.7	0.0137598	0.0162169	0.0175069	0.0158279	0.0019036
	SpdRY	Non-template strand	0.1936	0.19888	0.1848	1094	1411	1048	5650.83	7094.73	5671	6138.85	827.877		32116.7	0.175947	0.220905	0.176575	0.191142	0.0257772
		Template strand	0.17776	0.13904	0.18304	152	278	145	855.086	1999.42	792.177	549.087	44.4833		32116.7	0.0266244	0.062255	0.0246656	0.0378483	0.0211595

## Sheet: Fig. 3b
Uncropped gel for Fig. 3b

## Sheet: Fig. 3c
In vivo DNA cleavage assay
	PAM	With Cas9			Without Cas9			cleavage efficiency			AVERAGE	SD
SpCas9wt	TGG	0	0	0	192	188	262	100	100	100	100	0
	CAT	164	193	188	219	262	254	25.1142	26.3359	25.9843	25.8114	0.62893
SpNG-LWQT	TGG	28	29	23	277	157	151	89.8917	81.5287	84.7682	85.3962	4.21673
	CAT	10	14	17	95	137	153	89.4737	89.781	88.8889	89.3812	0.4532

## Sheet: Fig. 5a
Fig. 5a
	PAM	eGFP				OD600				eGFP/OD600				Avr	SD		Relative expression				Avr	SD
NC(E. coli BW25113(F')::eGFP)+pCS27+pSA74		263	251	238		0.18832	0.19184	0.15312		1396.56	1308.38	1554.34		1419.76	124.608
pCS-SpdCas9wt+pSA-sgRNA	TGG	4	4	2		0.20944	0.1672	0.20416		19.0985	23.9234	9.79624		17.6061	7.18088		0.013452	0.0168503	0.00689993		0.0124007	0.00505782
pCS-SpdCas9wt+pZE-sgRNA	TGG	1	4	1		0.18128	0.19008	0.16368		5.51633	21.0438	6.10948		10.8899	8.79854		0.00388539	0.0148221	0.00430318		0.00767021	0.00619721
pCS-SpdCas9wt+pSA-sgRNA	CAT	256	263	250		0.19536	0.17952	0.19888		1310.4	1465.02	1257.04		1344.15	108.019		0.922974	1.03188	0.885389		0.946747	0.0760827
pCS-SpdCas9wt+pZE-sgRNA	CAT	189	205	230		0.15136	0.15488	0.17072		1248.68	1323.61	1347.24		1306.51	51.4551		0.8795	0.932274	0.948918		0.92023	0.0362421

## Sheet: Fig. 5b
Fig. 5b
SpdRY		OD600				eGFP				eGFP/OD600			Avr	SD		Relative expression
NC(E. coli BW25113(F')::eGFP)+pCS27+pSA74	sgRNA-harboring plasmids	0.18832	0.19184	0.15312		263	251	238		1396.56	1308.38	1554.34	1419.76	124.608
pZE-sgTGG	pZE12-luc	0.18304	0.16896	0.16192		39	34	35		213.068	201.231	216.156	210.152	7.87835		0.150073	0.141736	0.152248	0.148019	0.00554907
pZE-sgCAT	pZE12-luc	0.20944	0.1672	0.18656		60	58	61		286.478	346.89	326.973	320.114	30.7844		0.201779	0.24433	0.230301	0.22547	0.0216828
pCS-sgTGG	pCS27	0.15312	0.20416	0.23584		47	50	49		306.949	244.906	207.768	253.208	50.1088		0.216198	0.172498	0.14634	0.178345	0.0352939
pCS-sgCAT	pCS27	0.22704	0.21824	0.1848		93	101	90		409.619	462.793	487.013	453.142	39.5892		0.288513	0.325966	0.343025	0.319168	0.0278844
pSA-sgTGG	pSA74	0.23056	0.24288	0.22704		46	47	48		199.514	193.511	211.416	201.481	9.11317		0.140527	0.136299	0.14891	0.141912	0.00641881
pSA-sgCAT	pSA74	0.18304	0.19536	0.22352		88	94	100		480.769	481.163	447.387	469.773	19.3878		0.338627	0.338904	0.315115	0.330882	0.0136557

[truncated: 5 more sheets: Fig. 5c, Fig. 5e, Fig. 6c, Fig. S1, Fig. S2]
